# Supplementary material for: Identification of a Metabolism-Related Signature for the Prediction of Survival in Endometrial Cancer Patients
Source: Front Oncol. 2021 Mar 8;11:630905. doi: 10.3389/fonc.2021.630905 (PMC7982602; doi:10.3389/fonc.2021.630905)
Supplement: Supplementary file 6 [file Table_1.xlsx]

## Sheet: TableS1-TCGA DEGs
gene	conMean	treatMean	logFC	pValue	fdr
AACS	577.459	1171.34	1.02037	1.25e-12	5.14e-12
ACACB	1017.39	235.324	-2.11216	4.24e-19	7.74e-18
ACP2	829.741	1707.51	1.04116	2.7e-18	3.57e-17
ACPP	36.09	92.8355	1.36308	1.38e-06	2.76e-06
ACSM5	13.0661	4.57911	-1.5127	4.42e-09	1.22e-08
ACSS3	503.032	198.035	-1.34489	4.43e-13	2e-12
ACY1	446.322	1006	1.17247	4.78e-12	1.83e-11
ACY3	43.1226	239.382	2.4728	1.18e-08	3.13e-08
ADCY2	277.127	41.3332	-2.74517	1.04e-19	2.5e-18
ADCY3	1684.65	686.738	-1.29462	4.91e-15	2.96e-14
ADCY4	601.588	219.023	-1.45769	1.84e-09	5.43e-09
ADCY5	493.566	152.166	-1.69759	4.99e-13	2.2e-12
ADCY8	236.239	3.53272	-6.06332	2.69e-07	5.93e-07
ADCY9	962.233	292.971	-1.71563	1.63e-18	2.55e-17
ADH1A	54.0857	3.73092	-3.85765	1.43e-14	7.93e-14
ADH1B	3526.27	53.7877	-6.03472	1.01e-20	4.08e-19
ADK	230.649	526.792	1.19153	3.61e-16	2.77e-15
AGMAT	23.6416	128.437	2.44166	2.05e-18	2.91e-17
AGPAT2	1177.13	3212.81	1.44856	3.82e-14	1.97e-13
AGXT	2.33165	6.72435	1.52804	1.49e-05	2.68e-05
AKR1B10	5.76445	333.951	5.85631	1.17e-09	3.5e-09
AKR1C4	5.31039	26.1806	2.30161	0.00126919	0.00186289
ALAS1	675.549	1457.42	1.10929	7.76e-17	7.73e-16
ALDH18A1	1536.19	4026.69	1.39024	5.52e-20	1.51e-18
ALDH1A1	6231.9	2581.43	-1.2715	1.56e-13	7.28e-13
ALDH1A2	4094.9	326.563	-3.6484	9.15e-22	7.8e-20
ALDH1A3	657.72	266.811	-1.30165	2.31e-08	5.82e-08
ALDH1B1	2550.1	860.243	-1.56774	1.75e-11	6.16e-11
ALDH3A1	109.298	389.554	1.83355	0.000141655	0.000226352
ALDH3B2	166.971	1340.22	3.0048	4.18e-14	2.11e-13
ALDOA	14899.4	33637	1.17479	2.46e-16	1.99e-15
ALOX15	68.8215	282.261	2.0361	0.00058826	0.000900589
ANPEP	174.463	2645.8	3.92271	7.74e-10	2.37e-09
AOC3	4099.2	223.883	-4.19452	3.9e-20	1.11e-18
AOX1	751.034	32.4406	-4.53301	5.91e-20	1.56e-18
ASAH2	8.70197	18.7488	1.10738	9.07e-07	1.86e-06
ASNS	467.283	952.631	1.02762	4.85e-10	1.5e-09
ASPA	56.5151	2.27077	-4.63738	2.89e-25	2.21e-22
B4GALT1	3628.8	14116.4	1.95981	2.07e-13	9.57e-13
B4GALT6	157.067	76.4911	-1.03802	4.47e-13	2.01e-12
BDH1	336.407	830.293	1.30341	2.62e-11	8.96e-11
BST1	154.635	46.4265	-1.73585	1.85e-16	1.58e-15
CA2	32.7591	395.949	3.59535	1.35e-15	9.49e-15
CA3	245.881	23.7538	-3.37173	1.24e-15	8.86e-15
CA4	41.3016	10.973	-1.91223	5.65e-14	2.76e-13
CA6	1.12687	44.7098	5.3102	3.46e-07	7.56e-07
CA8	213.109	667.126	1.64637	4.64e-08	1.14e-07
CA9	14.6138	525.452	5.16815	1.29e-16	1.2e-15
CD38	30.5805	69.5847	1.18616	0.00518446	0.00697628
CDO1	298.793	42.5346	-2.81244	5.5e-19	9.81e-18
CEL	144.145	517.453	1.84391	0.00088905	0.00132666
CES1	1502.21	580.464	-1.3718	4.31e-15	2.62e-14
CHIT1	31.4086	100.11	1.67235	0.000778407	0.00117759
CHKA	492.401	1188.8	1.2716	2.95e-16	2.33e-15
CHPT1	766.452	281.744	-1.44381	2.7e-18	3.57e-17
CHST13	5.22897	22.2752	2.09084	2.78e-05	4.8e-05
CKM	4.04342	18.5402	2.19701	2.25e-09	6.5e-09
CKMT1A	70.7326	598.55	3.08102	1.86e-14	1e-13
CKMT1B	94.6907	753.926	2.99313	6.9e-15	4.1e-14
CNDP1	2.60109	7.67745	1.56151	0.00232971	0.00327269
CP	1403.62	5422.18	1.94972	1.7e-06	3.36e-06
CPT1B	242.639	847.323	1.8041	7.6e-13	3.22e-12
CYP1A1	3.31938	11.4432	1.7855	0.0257276	0.0318742
CYP1B1	2862.85	329.446	-3.11934	1.15e-20	4.39e-19
CYP26A1	8.92607	90.1375	3.33603	2.57e-07	5.72e-07
CYP2B6	1.87576	41.7438	4.47601	1.18e-07	2.74e-07
CYP2C18	1.84304	25.6236	3.79731	3.64e-08	9.03e-08
CYP2C9	2.23864	15.6302	2.80364	0.0040275	0.00554594
CYP2D6	21.9314	186.066	3.08475	1.72e-16	1.5e-15
CYP2F1	2.13598	12.3002	2.52571	0.00250949	0.00351237
CYP2J2	65.1546	215.087	1.72298	7.8e-09	2.11e-08
CYP2U1	574.945	155.698	-1.88467	9.78e-20	2.42e-18
CYP4F3	9.29701	34.0257	1.87179	0.0120945	0.0155908
DDC	2.03622	31.5921	3.9556	0.00174262	0.00251712
DEGS2	244.449	976.639	1.99829	1.63e-06	3.23e-06
DGAT1	713.471	1551.58	1.12081	5.79e-16	4.27e-15
DGAT2	57.1622	225.144	1.97772	2.05e-10	6.56e-10
DGKB	140.256	6.02322	-4.54138	1.19e-19	2.78e-18
DGKG	69.439	20.9179	-1.73101	1.26e-08	3.33e-08
DHDH	6.19718	24.9454	2.00909	2.39e-08	5.99e-08
DMGDH	62.2686	19.2027	-1.6972	1.71e-16	1.5e-15
DNMT1	994.175	2652.98	1.41604	4.01e-18	5.05e-17
DNMT3A	502.018	1118.7	1.15602	9.89e-16	7.15e-15
DNMT3B	57.4078	368.064	2.68064	2.95e-20	9.05e-19
DPYD	764.064	141.115	-2.43682	2.47e-20	8.09e-19
DTYMK	329.906	932.286	1.49872	2.53e-20	8.09e-19
ECHS1	2305.98	5411.42	1.23063	1.14e-17	1.35e-16
ENPP1	1137.33	233.685	-2.28301	1.55e-14	8.48e-14
ENPP2	5296.98	905.161	-2.54892	6.82e-14	3.29e-13
ENPP6	53.0548	5.09133	-3.38137	3.4e-07	7.45e-07
ENTPD1	2339.91	1000.07	-1.22636	3.69e-07	8.01e-07
ENTPD2	196.304	563.379	1.52101	7.94e-08	1.89e-07
ENTPD3	155.851	546.887	1.81107	8.79e-08	2.07e-07
ENTPD6	1115.55	2770.73	1.31251	5.74e-17	6.04e-16
ENTPD8	29.4411	184.619	2.64865	1.45e-09	4.32e-09
EPHX2	835.337	342.889	-1.28462	1.19e-12	4.94e-12
FADS2	2214.98	5922.83	1.41899	1.98e-10	6.36e-10
FBP1	213.365	551.853	1.37096	7.12e-06	1.3e-05
FBP2	1.16343	5.7258	2.29909	5.74e-05	9.56e-05
FLAD1	548.233	1569.31	1.51727	2.09e-22	7.29e-20
FMO1	87.8781	20.7535	-2.08215	2.12e-10	6.74e-10
FMO2	354.315	140.502	-1.33444	1.69e-10	5.53e-10
FTH1	23053.7	49532.8	1.10338	1.13e-12	4.71e-12
G6PD	838.313	2017.19	1.26679	7.85e-14	3.74e-13
GAD1	33.1518	867.65	4.70995	4.33e-14	2.17e-13
GAL3ST1	84.8693	198.675	1.2271	0.00483497	0.00655198
GALE	397.317	1607.22	2.01621	1.65e-19	3.52e-18
GBA	880.111	1926.75	1.13041	3.86e-15	2.37e-14
GCAT	271.701	703.983	1.37352	8.08e-12	3e-11
GCLC	1829.98	905.077	-1.01572	0.00107427	0.00159375
GDA	180.925	969.489	2.42183	7.35e-06	1.34e-05
GFPT2	517.529	126.53	-2.03216	1.25e-15	8.86e-15
GGCT	651.772	1812.23	1.47533	4.35e-17	4.84e-16
GGT1	149.874	1188.8	2.98768	1.7e-15	1.16e-14
GGT5	809.901	381.353	-1.08662	6.11e-08	1.47e-07
GGT6	198.784	606.625	1.6096	5.85e-09	1.61e-08
GLB1	1150.1	2757.07	1.26138	2.1e-16	1.73e-15
GLDC	32.9951	321.446	3.28425	1.48e-07	3.39e-07
GLYCTK	163.037	619.132	1.92505	1.06e-06	2.15e-06
GMDS	265.672	1028.63	1.95301	2.94e-18	3.82e-17
GMPPB	302.691	698.305	1.20601	1.55e-12	6.32e-12
GNPNAT1	692.446	1445.94	1.06224	4.18e-14	2.11e-13
GOT1	550.608	1149.82	1.06231	1.5e-19	3.28e-18
GPD1	14.4923	44.1461	1.607	2.95e-07	6.48e-07
GPI	3915.66	11080.1	1.50065	8.63e-21	3.89e-19
GPT	42.3358	94.9916	1.16592	0.00200799	0.00285738
GPT2	659.784	2309.21	1.80733	3.87e-18	4.95e-17
GPX1	3184.39	8289.6	1.38028	4.52e-16	3.44e-15
GPX2	30.2743	654.207	4.43358	0.000408152	0.000636286
GPX4	2943.03	7166.62	1.28399	3.8e-14	1.97e-13
GSR	663.394	1567.11	1.24017	8.29e-10	2.53e-09
GSTA3	95.4531	32.2491	-1.56553	0.0293589	0.0358572
GSTM5	1272.4	39.007	-5.02768	6.75e-22	7.29e-20
GSTP1	8568.91	20852.8	1.28306	1.31e-14	7.37e-14
GUCY1A2	159.72	26.3943	-2.59724	3.28e-15	2.03e-14
HAAO	323.209	86.6586	-1.89905	9.43e-17	9.25e-16
HAGHL	75.699	247.337	1.70813	1.12e-07	2.61e-07
HGD	115.881	1233.98	3.4126	2.57e-15	1.64e-14
HK2	519.646	1899.12	1.86973	1.56e-16	1.39e-15
HK3	20.6847	82.0888	1.98862	2.52e-12	1.01e-11
HMBS	295.502	825.048	1.48131	1.75e-18	2.58e-17
HMGCS2	5.52677	72.5025	3.71352	1.67e-05	2.99e-05
HNMT	1543.74	478.921	-1.68857	3.04e-19	5.68e-18
HPD	44.484	17.3252	-1.36041	0.000566158	0.000870226
HPGDS	55.3793	18.0015	-1.62123	3.23e-13	1.48e-12
IDH1	1213.41	4352.28	1.8427	1.67e-18	2.56e-17
IDH2	1257.85	5856.18	2.219	8.2e-21	3.89e-19
IDO1	346.407	1542.87	2.15508	3.19e-10	1.01e-09
IL4I1	479.952	1454.4	1.59946	2.2e-09	6.41e-09
IMPA2	408.196	828.299	1.02089	1.25e-07	2.88e-07
IMPDH1	719.117	1723.81	1.2613	2.01e-15	1.34e-14
INMT	845.211	106.996	-2.98175	1.66e-12	6.73e-12
INPP5A	1365.54	548.503	-1.3159	2.45e-18	3.42e-17
INPP5J	159.507	327.749	1.03897	1.53e-08	3.97e-08
ITPKB	3484.26	1311.63	-1.40949	1.26e-14	7.24e-14
KHK	235.812	108.009	-1.12648	4.37e-09	1.22e-08
KYNU	44.2294	115.84	1.38905	0.000503585	0.000780302
LDHA	5516.78	17006.5	1.62419	4.31e-18	5.34e-17
LIPG	44.0223	396.708	3.17177	1.25e-14	7.22e-14
LPCAT1	955.653	2033.01	1.08906	6.35e-13	2.72e-12
LPCAT3	802.395	1731.26	1.10944	1.99e-15	1.34e-14
LTC4S	158.421	29.4702	-2.42644	1.31e-14	7.37e-14
LYPLA2	1116.52	2899.33	1.37671	1.25e-18	2e-17
MAOA	1264.58	537.068	-1.23548	4.99e-13	2.2e-12
MAOB	4885.58	583.829	-3.06491	5.04e-22	7.29e-20
MAT1A	42.3018	118.543	1.48662	2.52e-06	4.84e-06
MBOAT7	1327.39	2721.38	1.03574	2.12e-19	4.17e-18
MGST1	426.675	985.756	1.20809	3.57e-05	6.07e-05
MIF	4671.92	18809.8	2.0094	1.09e-17	1.31e-16
MIOX	1.83563	16.2999	3.15052	4.67e-12	1.8e-11
MTHFD2	565.63	1372.28	1.27865	2.03e-11	7.09e-11
NADSYN1	878.19	1817.02	1.04897	1.24e-13	5.88e-13
NANS	799.18	1987.43	1.31431	2.17e-15	1.43e-14
NAT2	11.5311	2.71858	-2.0846	3.03e-14	1.58e-13
NEU1	1088.72	2523.59	1.21285	1.75e-18	2.58e-17
NME1	988.002	3283.71	1.73274	7.19e-19	1.23e-17
NME3	2123.72	1022.58	-1.05438	3.71e-17	2.47e-15
NME1-NME2	116.839	325.053	1.47616	2.93e-08	7.29e-08
NMNAT3	326.283	121.599	-1.42399	4.94e-14	2.46e-13
NPL	50.186	118.652	1.24138	2.18e-08	5.53e-08
NPR1	2645.93	464.309	-2.51062	6.3e-17	6.44e-16
NPR2	1075.88	204.348	-2.39642	1.48e-20	5.41e-19
NT5C1A	2.30774	1.13593	-1.0226	2.22e-10	7.05e-10
NT5C1B	2.98352	7.46656	1.32343	4.68e-07	9.97e-07
NUDT5	354.228	1100.35	1.63522	1.72e-21	1.08e-19
OGDHL	248.043	709.568	1.51635	2.08e-07	4.71e-07
OPLAH	206.514	677.623	1.71424	5.25e-13	2.3e-12
OTC	21.128	2.39265	-3.14247	5.47e-12	2.07e-11
PAFAH1B3	437.039	2322.92	2.41011	3.92e-22	7.29e-20
PCK2	297.772	935.991	1.65229	2.51e-18	3.44e-17
PDE10A	199.161	47.7542	-2.06023	8.46e-16	6.18e-15
PDE1A	257.862	57.7219	-2.15941	4.78e-16	3.6e-15
PDE1B	307.61	61.2002	-2.3295	5.95e-17	6.16e-16
PDE1C	91.0085	6.13893	-3.88994	1.64e-09	4.86e-09
PDE2A	1179.06	69.9747	-4.07466	6.25e-21	3.2e-19
PDE4D	573.157	241.757	-1.24537	1.78e-10	5.79e-10
PDE5A	1193.23	290.902	-2.03626	2.98e-19	5.68e-18
PDE7A	336.018	882.726	1.39343	1.36e-16	1.26e-15
PDE7B	553.337	87.1815	-2.66607	7.21e-18	8.77e-17
PDE8B	612.768	71.5539	-3.09824	3.57e-20	1.05e-18
PFKFB1	2.63506	7.88838	1.58189	3.94e-12	1.54e-11
PFKFB2	295.932	922.9	1.64091	1.94e-14	1.04e-13
PFKFB4	104.546	528.381	2.33744	9.57e-21	4.08e-19
PFKL	3406.43	7541.24	1.14654	1.03e-16	9.73e-16
PFKM	1848.94	782.718	-1.24013	1.75e-16	1.51e-15
PGD	1342.15	5060.28	1.91467	1.43e-21	9.99e-20
PGP	230.221	792.779	1.7839	4.02e-21	2.2e-19
PHGDH	1548.29	3372.22	1.12302	2.4e-08	5.99e-08
PIPOX	143.45	36.0446	-1.99269	1.48e-14	8.19e-14
PKLR	2.18567	9.75637	2.15827	0.0047792	0.00648787
PLA2G10	17.0879	69.1338	2.01641	2.21e-09	6.41e-09
PLA2G2A	237.089	23.2726	-3.34872	4.04e-06	7.6e-06
PLA2G2D	18.3432	96.5	2.39529	0.00469915	0.00640186
PLA2G2F	1.42838	6.01131	2.0733	7.9e-07	1.63e-06
PLA2G3	4.30762	67.9973	3.98051	1.86e-18	2.7e-17
PLA2G5	88.0214	7.05433	-3.64127	3.28e-06	6.21e-06
PMM2	549.94	1258.87	1.19478	2.57e-17	2.95e-16
PNP	484.231	1848.35	1.93247	2.02e-19	4.07e-18
PNPLA3	12.9717	60.5478	2.22271	3.29e-13	1.5e-12
POLA2	290.963	682.059	1.22906	4.8e-17	5.26e-16
POLD1	504.611	1280.18	1.3431	4.15e-17	4.68e-16
POLE	605.521	1318.09	1.1222	3.12e-15	1.95e-14
POLE2	27.9643	99.9519	1.83765	2.55e-15	1.64e-14
POLR2H	794.215	1835.29	1.20841	9.24e-19	1.54e-17
POLR2I	695.93	1574.15	1.17756	2.37e-12	9.51e-12
POLR2L	1218.52	3013.27	1.3062	2.25e-16	1.83e-15
POLR3K	241.825	493.077	1.02785	5.33e-17	5.68e-16
PRODH	49.4309	404.512	3.0327	0.00409197	0.00562463
PSAT1	514.73	1943.07	1.91645	1.16e-11	4.21e-11
PTGDS	5158.83	2377.01	-1.1179	1.2e-08	3.17e-08
PTGES2	843.606	1731.1	1.03705	2.58e-15	1.64e-14
PTGIS	5412.48	179.416	-4.91491	7.6e-22	7.29e-20
PYCR1	463.995	2541.71	2.45362	1.4e-19	3.15e-18
PYGM	446.44	61.4754	-2.86039	5.84e-19	1.02e-17
RDH10	487.503	3348.25	2.77993	9.65e-17	9.25e-16
RDH12	7.64772	23.462	1.61722	6.44e-08	1.54e-07
RENBP	72.2797	182.065	1.33279	1.49e-06	2.97e-06
RPE65	7.55622	1.83506	-2.04184	1.32e-08	3.44e-08
RRM2	106.448	1291.67	3.60102	1.75e-20	6.1e-19
SAT1	6092.39	17153	1.49338	2.32e-11	7.97e-11
SDS	24.2473	123.714	2.35111	7.2e-15	4.25e-14
SEPHS2	1029.54	2295.42	1.15676	1e-18	1.63e-17
SGMS2	963.691	435.248	-1.14673	3.12e-06	5.96e-06
SGPL1	1646.44	3426.55	1.0574	3.03e-16	2.37e-15
SGPP2	111.729	338.327	1.59842	4.11e-10	1.29e-09
SHMT2	1127.22	3002.11	1.4132	8.1e-20	2.07e-18
SMPD2	253.15	567.831	1.16547	7.42e-12	2.76e-11
SMPD3	151.823	404.307	1.41306	0.00305353	0.00425055
SORD	530.514	2270.26	2.0974	3.04e-15	1.91e-14
SULT1A2	28.0852	89.2727	1.66841	4.4e-08	1.08e-07
SULT1A3	984.06	2003.32	1.02557	1.38e-08	3.59e-08
SULT2B1	20.9429	456.506	4.4461	5.03e-17	5.43e-16
TDO2	10.0592	68.7994	2.77388	3.52e-09	9.88e-09
TK1	186.277	2021.67	3.44003	1.38e-21	9.99e-20
TPI1	4999.18	17234.7	1.78555	6.32e-22	7.29e-20
TPO	7.41243	2.28171	-1.69983	1.25e-07	2.88e-07
TREH	3.13004	19.549	2.64284	1.27e-07	2.94e-07
TSTA3	816.446	3261.86	1.99826	3.08e-22	7.29e-20
TYMP	498.32	1557.07	1.64369	2.25e-09	6.5e-09
TYMS	208.47	1030.18	2.30498	1.67e-17	1.94e-16
TYRP1	3.85214	17.4516	2.17963	0.000117713	0.000190075
UCK2	180.29	695.772	1.9483	1.84e-21	1.08e-19
UGT1A6	4.47065	287.058	6.00471	7.45e-06	1.35e-05
UGT2B10	4.84635	15.3121	1.6597	0.00110898	0.0016389
UGT2B15	8.50824	23.0047	1.435	0.0239037	0.029715
UGT8	92.3325	252.656	1.45226	4.11e-06	7.7e-06
UPP1	191.962	462.65	1.2691	1.28e-08	3.37e-08
XDH	17.0588	296.291	4.11843	1.52e-11	5.4e-11
