# Supplementary material for: Identification of a Metabolism-Related Signature for the Prediction of Survival in Endometrial Cancer Patients
Source: Front Oncol. 2021 Mar 8;11:630905. doi: 10.3389/fonc.2021.630905 (PMC7982602; doi:10.3389/fonc.2021.630905)
Supplement: Supplementary file 7 [file Table_2.xlsx]

## Sheet: TableS2-GEO
gene	conMean	treatMean	logFC	pValue	fdr
ACACA	461.546	983.415	1.09133	1.07e-06	3.93e-05
ACER1	8.36667	19.2714	1.20374	0.0201646	0.0474615
ACSL4	207.733	522.438	1.33053	0.00837329	0.0227009
ACSL5	9869.54	3305.45	-1.57814	1.69e-05	0.000210117
ADH1B	210.825	40.9341	-2.36467	0.000383013	0.00200261
AKR1B10	66.2167	839.355	3.66401	0.00433768	0.0138654
ALAS1	721.275	1516.85	1.07245	0.000139828	0.000913874
ALDH3B2	158.521	344.418	1.11949	0.00560106	0.0168723
ALDOA	2323.35	6733.02	1.53505	0.000430486	0.0021883
ALOX15	10.2083	33.7121	1.72352	0.00193964	0.00717369
ALOX5	124.95	272.413	1.12445	0.00339387	0.0112923
AMDHD1	256.542	110.665	-1.213	0.000438857	0.00221547
AMT	3755.26	1078.68	-1.79964	2.05e-08	1.14e-05
ANPEP	35.6	229.894	2.69102	0.00246792	0.00860246
ASPA	185.271	28.1	-2.72099	8.43e-05	0.000642556
CA2	77.8583	457.447	2.55468	4.01e-05	0.000408268
CA3	209.842	64.7978	-1.69528	1.43e-06	4.47e-05
CD38	62.5167	180.559	1.53016	0.00568982	0.0170695
CDO1	458.767	146.128	-1.65053	8.27e-07	3.19e-05
CHKA	589.042	1191.87	1.01678	0.000680516	0.00311347
CYP1B1	1688.6	728.373	-1.21308	2.56e-05	0.000297552
DCT	97.9938	38.4854	-1.34838	5.23e-05	0.000485032
DGKE	444.077	180.502	-1.2988	5.41e-07	2.83e-05
ENPP2	3087.66	1092.54	-1.49883	5.95e-06	9.91e-05
EPHX1	247.525	530.373	1.09943	0.0144258	0.0361633
EPHX2	305.175	112.632	-1.43802	8.27e-07	3.19e-05
FMO5	430.564	209.221	-1.0412	5.97e-05	0.000526342
G6PD	119.292	252.187	1.08	0.0045527	0.0144267
GAD1	485.9	2362.59	2.28164	0.0116172	0.0300488
GAL3ST1	176.7	70.0198	-1.33547	0.000139792	0.000913874
GALT	521.767	251.663	-1.05191	2.27e-07	1.85e-05
GCLM	312.644	694.901	1.15228	0.0188333	0.0449053
GGCT	4110.42	11920.3	1.53607	3.3e-06	6.9e-05
GGT5	17.6917	49.8538	1.49463	0.0180639	0.043496
GLS2	76.8667	38.0577	-1.01417	0.00696893	0.0194713
GMDS	328.394	1162.45	1.82366	5.4e-06	9.64e-05
GNPNAT1	1241.87	2511.64	1.01612	0.000194359	0.00118559
GOT1	279.492	755.248	1.43415	4.61e-07	2.59e-05
GPI	604.792	2395.81	1.986	1.89e-06	4.95e-05
GPX2	98.9167	495.987	2.32602	0.0124939	0.0319774
GSTM2	1801.06	863.353	-1.06082	4.02e-05	0.000408268
GSTM5	1273.52	325.052	-1.97008	1.46e-07	1.85e-05
GSTT2	306.625	98.0846	-1.64438	2.45e-05	0.00028889
HK2	258.561	1334.8	2.36805	7.44e-07	3.19e-05
HK3	19.575	84.6593	2.11266	0.000123311	0.000851986
HNMT	1252.53	386.89	-1.69485	3.49e-08	1.14e-05
IDH2	241.608	1165.28	2.26993	4.67e-08	1.14e-05
IDO1	506.225	1873.61	1.88797	0.00634981	0.0181565
IL4I1	105.142	255.83	1.28285	0.000733372	0.00329387
KYNU	109.535	322.34	1.55719	0.00102258	0.00435193
LCAT	259.062	96.2951	-1.42777	1.01e-05	0.000145012
LDHA	9801.38	23644.8	1.27046	6.8e-05	0.000559179
LDHD	78.6917	38.8846	-1.01701	0.00718619	0.0200011
LIPG	64.6667	596.959	3.20654	4.78e-06	8.97e-05
LPCAT1	373.217	1493.07	2.0002	1.8e-06	4.95e-05
LPCAT2	1514.99	501.053	-1.59628	4.66e-06	8.97e-05
MAT1A	49.0667	108.74	1.14806	0.009877	0.0260071
ME3	574.292	243.559	-1.23751	3.83e-06	7.78e-05
MGST1	237.915	617.629	1.37629	0.00615462	0.0179489
MGST2	2071.47	4725.22	1.18972	3.14e-06	6.9e-05
MIF	2255.5	5765.6	1.35402	1.34e-05	0.000185236
MIOX	1.83563	16.2999	3.15052	4.67e-06	1.8e-06
MTHFD2	1556.67	2518.82	1.72836	6.69e-07	3.06e-05
NME1	1283.67	3425.23	1.41593	0.000237997	0.00136104
NME3	2123.72	1022.58	-1.05438	3.71e-07	2.47e-05
NPL	115.192	288.166	1.32286	1.62e-05	0.000207606
NT5E	1876.89	558.19	-1.74951	4.23e-06	8.36e-05
NUDT2	352.183	169.84	-1.05215	0.000134123	0.000892526
PAPSS2	198.317	612.957	1.62798	0.000502283	0.00241889
PCCA	363.4	846.875	1.22059	0.00131689	0.00526754
PCCB	207.229	687.021	1.72913	1.47e-06	4.47e-05
PDE9A	166.221	337.969	1.02379	0.0015729	0.00609203
PFKFB2	203.969	509.98	1.32209	0.00106055	0.00446164
PFKFB4	168.188	395.767	1.23458	7.9e-05	0.000609095
PFKP	486.304	1575.06	1.69548	2.03e-07	1.85e-05
PGD	129.247	370.374	1.51885	1.95e-05	0.000237367
PHGDH	326.942	793.831	1.2798	0.000228594	0.00131756
PLA2G6	772.392	383.096	-1.01163	1.26e-06	4.38e-05
PLA2G7	815.342	323.646	-1.33299	5.71e-05	0.000510043
PLCD1	901.308	442.285	-1.02705	2.32e-06	5.31e-05
PMM1	883.267	394.354	-1.16336	1.89e-06	4.95e-05
PNP	307.35	1238.88	2.01108	2.15e-07	1.85e-05
PNPLA3	435.833	950.47	1.12486	0.00477755	0.0148816
PSAT1	988.067	3099.34	1.64928	0.000483355	0.0023746
PYGB	102.504	281.196	1.45589	3.07e-05	0.000340436
PYGL	598.233	1251.46	1.06484	0.0052574	0.0159026
RDH10	301.954	1425.72	2.23929	7.23e-06	0.000112549
RRM2	733.696	5512.86	2.90955	1.47e-06	4.47e-05
SGPP2	207.925	827.003	1.99183	4.14e-07	2.52e-05
SMS	2306.11	5429.3	1.23531	0.000108769	0.000773
SRM	374.317	763.105	1.02762	4.29e-05	0.000424553
TDO2	36.6917	106.513	1.5375	4.2e-05	0.00042097
TK1	197.875	543.292	1.45714	3.3e-06	6.9e-05
TSTA3	733.413	1721.37	1.23086	1.92e-07	1.85e-05
TXNRD1	1027.02	2660.05	1.37299	0.00944485	0.0250494
TYMP	147.608	353.905	1.26159	7.74e-05	0.000602552
TYMS	595.75	1475.8	1.30872	0.000502283	0.00241889
TYRP1	27.1167	165.981	2.61377	0.00696877	0.0194713
UGT2B28	1364.42	579.387	-1.23569	0.00017191	0.00107554
UPP1	202.442	497.718	1.29782	0.000104273	0.000748312
WARS	740.675	2147.55	1.53578	5.67e-06	9.65e-05
